# Supplementary material for: Evidence for both sequential mutations and recombination in the evolution of kdr alleles in Aedes aegypti
Source: PLoS Negl Trop Dis. 2020 Apr 17;14(4):e0008154. doi: 10.1371/journal.pntd.0008154 (PMC7164583; doi:10.1371/journal.pntd.0008154)
Supplement: S1 Table — (XLSX) [file pntd.0008154.s001.xlsx]

## Sheet: V1
S1 Table 1 Pattern sequences concatenated E6-8, V410L codon (GTA for V, TTA for L), E20-21, F1534C codon (TTC for F, TGC for C) and E31-32 in Vssc in A. aegypti
# pattern sequences	E6-8	V410L	E20-21	F1534C	E31-32	*Number(#)
	(Accession number)	(GTA for V, TTA for L)	(Accession number)	(TTC for F, TGC for C)	(Accession number)	Asia	America	Africa
P1	V1(MK977825)	V(GTA)	V1(MK977832)	F(TTC)	V1(MK977849)	0	3	6
P2	V1(MK977825)	V(GTA)	V1(MK977832)	C(TGC)	V1(MK977849)	19	0	0
P3	V1(MK977825)	V(GTA)	V2(MK977833)	F(TTC)	V1(MK977849)	7	3	0
P4	V1(MK977825)	V(GTA)	V2(MK977833)	C(TGC)	V1(MK977849)	67	0	0
P5	V1(MK977825)	V(GTA)	V1(MK977832)	F(TTC)	V4(MK977846)	0	6	0
P6	V1(MK977825)	V(GTA)	V4(MK977835)	F(TTC)	V1(MK977849)	0	7	0
P7	V1(MK977825)	V(GTA)	V8(MK977839)	F(TTC)	V4(MK977846)	1	0	0
P8	V1(MK977825)	V(GTA)	V7(MK977838)	F(TTC)	V4(MK977846)	0	8	0
P9	V1(MK977825)	V(GTA)	V4(MK977835)	F(TTC)	V4(MK977846)	0	1	0
P10	V2(MK977826)	V(GTA)	V3(MK977834)	F(TTC)	V2(MK977848)	0	16	0
P11	V2(MK977826)	V(GTA)	V3(MK977834)	F(TTC)	V6(MK977844)	0	6	4
P12**(P12/P23)	V2(MK977826)	V(GTA)	V6(MK977837)	F(TTC)	V6(MK977844)	0	0	1
P13**(P13/P10)	V3(MK977827)	V(GTA)	V4(MK977835)	F(TTC)	V3(MK977847)	0	3	0
P14**(P14/P29, P14/25, P14/P5)	V3(MK977827)	V(GTA)	V2(MK977833)	C(TGC)	V1(MK977849)	0	9	0
P15**(P15/P5)	V3(MK977827)	V(GTA)	V2(MK977833)	C(TGC)	V11(MK977839)	0	2	0
P16	V3(MK977827)	V(GTA)	V4(MK977835)	F(TTC)	V10(MK977840)	0	5	0
P17	V4(MK977828)	V(GTA)	V4(MK977835)	F(TTC)	V5(MK977845)	0	16	0
P18	V4(MK977828)	V(GTA)	V8(MK977839)	F(TTC)	V4(MK977846)	58	0	0
P19**(P19/P31,P19/P29)	V4(MK977828)	V(GTA)	V2(MK977833)	F(TTC)	V1(MK977849)	0	2	0
P20	V4(MK977828)	V(GTA)	V2(MK977833)	C(TGC)	V1(MK977849)	1	0	0
P21	V4(MK977828)	L(TTA)	V9(MK977840)	C(TGC)	V8(MK977842)	0	1	0
P22**(P22/P11, P22/P23)	V4(MK977828)	V(GTA)	V4(MK977835)	F(TTC)	V1(MK977849)	0	2	0
P23	V5(MK977829)	V(GTA)	V2(MK977833)	F(TTC)	V1(MK977849)	7	12	13
P24	V5(MK977829)	V(GTA)	V2(MK977833)	C(TGC)	V1(MK977849)	2	0	0
P25**(P25/P29)	V5(MK977829)	L(TTA)	V2(MK977833)	C(TGC)	V1(MK977849)	0	1	0
P26	V5(MK977829)	V(GTA)	V4(MK977835)	F(TTC)	V1(MK977849)	0	3	0
P27	V5(MK977829)	V(GTA)	V4(MK977835)	C(TGC)	V1(MK977849)	1	6	0
P28**(P28/P29)	V5(MK977829)	L(TTA)	V4(MK977835)	F(TTC)	V5(MK977845)	0	1	0
P29	V5(MK977829)	L(TTA)	V9(MK977840)	C(TGC)	V1(MK977849)	0	53	0
P30	V5(MK977829)	L(TTA)	V9(MK977840)	C(TGC)	V8(MK977842)	0	10	0
P31**(P31/P29,P31/P19)	V5(MK977829)	V(GTA)	V2(MK977833)	F(TTC)	V10(MK977840)	0	2	0
P32**	V6(MK977830)	V(GTA)	V5(MK977836)	F(TTC)	V7(MK977843)	0	0	8
P33	V7(MK977831)	V(GTA)	V4(MK977835)	F(TTC)	V9(MK977841)	11	0	0
					Total	174	178	32
*the number of times the pattern was detected in total 192 individuals (384 allels). **pattern sequences types were identified by comparison of known pattern sequences from the homozygous samples in the same strain, and the inferred pattern sequences combination were shown in the parentheses.
